# Supplementary material for: Engineered Human Tissue as A New Platform for Mosquito Bite-Site Biology Investigations
Source: Insects. 2023 Jun 2;14(6):514. doi: 10.3390/insects14060514 (PMC10299109; doi:10.3390/insects14060514)
Supplement: Supplementary file 1 [file insects-14-00514-s001.zip]

Archive with 17 entries (16 files):
- Supplemental Videos/
- Supplemental Videos/Willenberg_BITES_Supplemental_Video_S1.mp4
- Supplemental Videos/Willenberg_BITES_Supplemental_Video_S12.mp4
- Supplemental Videos/Willenberg_BITES_Supplemental_Video_S13.mp4
- Supplemental Videos/Willenberg_BITES_Supplemental_Video_S14.mp4
- Supplemental Videos/Willenberg_BITES_Supplemental_Video_S15.mp4
- Supplemental Videos/Willenberg_BITES_Supplemental_Video_S2.mp4
- Supplemental Videos/Willenberg_BITES_Supplemental_Video_S5.mp4
- Supplemental Videos/Willenberg_BITES_Supplemental_Video_S6.mp4
- Supplemental Videos/Willenberg_BITES_Supplemental_Video_S8.mp4
- Supplemental Videos/Willenberg_BITES_Supplementary_ Video_S4.mp4
- Supplemental Videos/Willenberg_BITES_Supplementary_Video_S10.mp4
- Supplemental Videos/Willenberg_BITES_Supplementary_Video_S11.mp4
- Supplemental Videos/Willenberg_BITES_Supplementary_Video_S3.mp4
- Supplemental Videos/Willenberg_BITES_Supplementary_Video_S7.mp4
- Supplemental Videos/Willenberg_BITES_Supplementary_Video_S9.mp4
- Supplemental_Material_Willenberg_BITES_MDPI_Insects_230322.pdf
